# Supplementary material for: Cobalt-Phosphate (Co-Pi)-Modified WO3 Photoanodes for Performance-Enhanced Photoelectrochemical Wastewater Degradation
Source: Nanomaterials (Basel). 2023 Jan 28;13(3):526. doi: 10.3390/nano13030526 (PMC9921962; doi:10.3390/nano13030526)
Supplement: Supplementary file 1 [file nanomaterials-13-00526-s001.zip]

Archive with 1 entries (1 files):
- nanomaterials-2152615-supplementary.pdf
